# Supplementary material for: Noninvasive Detection of Acute Hyperglycemia Using Signal from Wearable ECG Sensors Considering Individual HRV Response Delays to Glucose
Source: Biosensors (Basel). 2026 Apr 29;16(5):251. doi: 10.3390/bios16050251 (PMC13205030; doi:10.3390/bios16050251)
Supplement: Supplementary file 1 [file biosensors-16-00251-s001.zip]

Archive with 1 entries (1 files):
- biosensors-4231564-supplementary.pdf
